# Supplementary material for: Serological Evidence of Q Fever among Dairy Cattle and Buffalo Populations in the Campania Region, Italy
Source: Pathogens. 2022 Aug 10;11(8):901. doi: 10.3390/pathogens11080901 (PMC9413252; doi:10.3390/pathogens11080901)
Supplement: Supplementary file 1 [file pathogens-11-00901-s001.zip]

Archive with 2 entries (2 files):
- Data on sampled animals.xlsx
- Non significant results for logistic regression.xlsx
