# Supplementary material for: Serological Evidence of Q Fever among Dairy Cattle and Buffalo Populations in the Campania Region, Italy
Source: Pathogens. 2022 Aug 10;11(8):901. doi: 10.3390/pathogens11080901 (PMC9413252; doi:10.3390/pathogens11080901)
Supplement: Supplementary file 1 [file pathogens-11-00901-s001.zip › Data on sampled animals.xlsx]

## Sheet: Foglio1
Supp. Mat 1: Table S1. Data collected on sampled animals (Origin, Housing, Coexistence with other ruminants, age, species).
		n ID	Province	Result	Housing	Coexistence with other ruminants	Age (in years)	Species
		1	AV	0	Partly grazed	no	3	Cattle
		2	AV	0	Partly grazed	no	4	Cattle
		3	AV	0	Partly grazed	no	4	Cattle
		4	AV	0	Partly grazed	no	4	Cattle
		5	AV	0	Partly grazed	no	2	Cattle
		6	AV	0	Partly grazed	no	2	Cattle
		7	AV	0	Partly grazed	no	2	Cattle
		8	AV	0	Partly grazed	no	2	Cattle
		9	AV	0	Partly grazed	no	2	Cattle
		10	AV	0	Partly grazed	no	2	Cattle
		11	AV	0	Partly grazed	no	3	Cattle
		12	AV	0	Partly grazed	no	3	Cattle
		13	AV	0	Partly grazed	no	3	Cattle
		14	AV	0	Partly grazed	no	3	Cattle
		15	AV	1	Partly grazed	no	3	Cattle
		16	AV	0	Partly grazed	no	1	Cattle
		17	AV	0	Partly grazed	no	1	Cattle
		18	AV	0	Partly grazed	no	1	Cattle
		19	AV	1	Partly grazed	no	5	Cattle
		20	AV	0	Partly grazed	no	4	Cattle
		21	AV	0	Partly grazed	no	1	Cattle
		22	AV	0	Partly grazed	no	1	Cattle
		23	AV	0	Partly grazed	no	1	Cattle
		24	AV	0	Partly grazed	no	1	Cattle
		25	AV	0	Partly grazed	no	2	Cattle
		26	AV	0	Partly grazed	no	3	Cattle
		27	AV	0	Partly grazed	no	4	Cattle
		28	AV	0	Partly grazed	no	2	Cattle
		29	AV	0	Partly grazed	no	3	Cattle
		30	AV	0	Partly grazed	no	4	Cattle
		31	AV	1	Partly grazed	no	3	Cattle
		32	AV	0	Partly grazed	no	2	Cattle
		33	AV	0	Partly grazed	no	3	Cattle
		34	AV	0	Partly grazed	no	3	Cattle
		35	AV	1	Partly grazed	no	3	Cattle
		36	AV	0	Partly grazed	no	3	Cattle
		37	AV	0	Partly grazed	no	3	Cattle
		38	AV	0	Partly grazed	no	3	Cattle
		39	AV	0	Partly grazed	no	4	Cattle
		40	AV	0	Partly grazed	no	2	Cattle
		41	AV	0	Partly grazed	no	3	Cattle
		42	AV	0	Partly grazed	no	3	Cattle
		43	AV	0	Partly grazed	no	3	Cattle
		44	AV	0	Partly grazed	no	3	Cattle
		45	AV	0	Partly grazed	no	4	Cattle
		46	AV	0	Partly grazed	no	4	Cattle
		47	AV	0	Partly grazed	no	2	Cattle
		48	AV	1	Partly grazed	no	4	Cattle
		49	AV	0	Partly grazed	no	2	Cattle
		50	AV	0	Partly grazed	no	2	Cattle
		51	AV	0	Partly grazed	no	2	Cattle
		52	AV	0	Partly grazed	no	2	Cattle
		53	AV	0	Partly grazed	no	2	Cattle
		54	AV	0	Partly grazed	no	2	Cattle
		55	AV	0	Partly grazed	no	3	Cattle
		56	AV	0	Partly grazed	no	1	Cattle
		57	AV	0	Partly grazed	no	1	Cattle
		58	AV	0	Partly grazed	no	1	Cattle
		59	AV	0	Partly grazed	no	1	Cattle
		60	AV	0	Partly grazed	no	1	Cattle
		61	AV	0	Stallfed	no	3	Cattle
		62	AV	0	Stallfed	no	3	Cattle
		63	AV	1	Stallfed	no	6	Cattle
		64	AV	0	Stallfed	no	3	Cattle
		65	AV	0	Stallfed	no	3	Cattle
		66	AV	1	Stallfed	no	5	Cattle
		67	AV	0	Stallfed	no	2	Cattle
		68	AV	0	Stallfed	no	2	Cattle
		69	AV	1	Stallfed	no	4	Cattle
		70	AV	0	Stallfed	no	2	Cattle
		71	AV	0	Stallfed	no	2	Cattle
		72	AV	0	Stallfed	no	2	Cattle
		73	AV	0	Stallfed	no	3	Cattle
		74	AV	0	Stallfed	no	3	Cattle
		75	AV	0	Stallfed	no	3	Cattle
		76	AV	0	Stallfed	no	4	Cattle
		77	AV	0	Stallfed	no	4	Cattle
		78	AV	0	Stallfed	no	4	Cattle
		79	AV	0	Stallfed	no	5	Cattle
		80	AV	0	Stallfed	no	3	Cattle
		81	AV	1	Partly grazed	yes	5	Cattle
		82	AV	0	Partly grazed	yes	2	Cattle
		83	AV	1	Partly grazed	yes	3	Cattle
		84	AV	0	Partly grazed	yes	5	Cattle
		85	AV	0	Partly grazed	yes	4	Cattle
		86	AV	0	Partly grazed	yes	3	Cattle
		87	AV	1	Partly grazed	yes	6	Cattle
		88	AV	0	Partly grazed	yes	3	Cattle
		89	AV	1	Partly grazed	yes	3	Cattle
		90	AV	0	Partly grazed	yes	2	Cattle
		91	AV	0	Partly grazed	yes	2	Cattle
		92	AV	0	Partly grazed	yes	2	Cattle
		93	AV	0	Partly grazed	yes	2	Cattle
		94	AV	0	Partly grazed	yes	4	Cattle
		95	AV	0	Partly grazed	yes	5	Cattle
		96	AV	0	Partly grazed	yes	2	Cattle
		97	AV	0	Partly grazed	yes	2	Cattle
		98	AV	0	Partly grazed	yes	2	Cattle
		99	AV	1	Partly grazed	yes	4	Cattle
		100	AV	0	Partly grazed	yes	2	Cattle
		101	BN	1	Stallfed	no	6	Cattle
		102	BN	1	Stallfed	no	4	Cattle
		103	BN	0	Stallfed	no	4	Cattle
		104	BN	0	Stallfed	no	4	Cattle
		105	BN	0	Stallfed	no	3	Cattle
		106	BN	0	Stallfed	no	3	Cattle
		107	BN	0	Stallfed	no	3	Cattle
		108	BN	0	Stallfed	no	3	Cattle
		109	BN	0	Stallfed	no	1	Cattle
		110	BN	0	Stallfed	no	1	Cattle
		111	BN	1	Stallfed	no	4	Cattle
		112	BN	0	Stallfed	no	3	Cattle
		113	BN	1	Stallfed	no	6	Cattle
		114	BN	0	Stallfed	no	4	Cattle
		115	BN	0	Stallfed	no	2	Cattle
		116	BN	0	Stallfed	no	2	Cattle
		117	BN	0	Stallfed	no	2	Cattle
		118	BN	0	Stallfed	no	2	Cattle
		119	BN	0	Stallfed	no	2	Cattle
		120	BN	0	Stallfed	no	2	Cattle
		121	BN	0	Stallfed	no	2	Cattle
		122	BN	0	Stallfed	no	2	Cattle
		123	BN	0	Stallfed	no	2	Cattle
		124	BN	0	Stallfed	no	3	Cattle
		125	BN	0	Stallfed	no	4	Cattle
		126	BN	0	Stallfed	no	2	Cattle
		127	BN	0	Stallfed	no	2	Cattle
		128	BN	0	Stallfed	no	2	Cattle
		129	BN	0	Stallfed	no	2	Cattle
		130	BN	0	Stallfed	no	2	Cattle
		131	BN	0	Stallfed	no	6	Cattle
		132	BN	0	Stallfed	no	3	Cattle
		133	BN	0	Stallfed	no	3	Cattle
		134	BN	0	Stallfed	no	2	Cattle
		135	BN	0	Stallfed	no	2	Cattle
		136	BN	0	Stallfed	no	2	Cattle
		137	BN	0	Stallfed	no	3	Cattle
		138	BN	0	Stallfed	no	3	Cattle
		139	BN	0	Stallfed	no	2	Cattle
		140	BN	0	Stallfed	no	2	Cattle
		141	BN	0	Stallfed	no	1	Cattle
		142	BN	1	Stallfed	no	1	Cattle
		143	BN	0	Stallfed	no	1	Cattle
		144	BN	0	Stallfed	no	2	Cattle
		145	BN	1	Stallfed	no	5	Cattle
		146	BN	0	Stallfed	no	2	Cattle
		147	BN	0	Stallfed	no	3	Cattle
		148	BN	0	Stallfed	no	2	Cattle
		149	BN	0	Stallfed	no	3	Cattle
		150	BN	0	Stallfed	no	2	Cattle
		151	BN	0	Stallfed	no	5	Cattle
		152	BN	0	Stallfed	no	3	Cattle
		153	BN	0	Stallfed	no	3	Cattle
		154	BN	0	Stallfed	no	3	Cattle
		155	BN	0	Stallfed	no	3	Cattle
		156	BN	0	Stallfed	no	3	Cattle
		157	BN	1	Stallfed	no	5	Cattle
		158	BN	0	Stallfed	no	3	Cattle
		159	BN	0	Stallfed	no	3	Cattle
		160	BN	0	Stallfed	no	3	Cattle
		161	BN	0	Stallfed	no	1	Cattle
		162	BN	0	Stallfed	no	1	Cattle
		163	BN	0	Stallfed	no	1	Cattle
		164	BN	0	Stallfed	no	1	Cattle
		165	BN	0	Stallfed	no	1	Cattle
		166	BN	0	Stallfed	no	1	Cattle
		167	BN	0	Stallfed	no	1	Cattle
		168	BN	0	Stallfed	no	1	Cattle
		169	BN	0	Stallfed	no	1	Cattle
		170	BN	0	Stallfed	no	3	Cattle
		171	BN	0	Stallfed	no	2	Cattle
		172	BN	0	Stallfed	no	3	Cattle
		173	BN	0	Stallfed	no	4	Cattle
		174	BN	0	Stallfed	no	5	Cattle
		175	BN	0	Stallfed	no	2	Cattle
		176	BN	0	Stallfed	no	2	Cattle
		177	BN	0	Stallfed	no	2	Cattle
		178	BN	0	Stallfed	no	2	Cattle
		179	BN	0	Stallfed	no	2	Cattle
		180	BN	1	Stallfed	no	6	Cattle
		181	BN	0	Stallfed	no	1	Cattle
		182	BN	0	Stallfed	no	1	Cattle
		183	BN	0	Stallfed	no	1	Cattle
		184	BN	0	Stallfed	no	1	Cattle
		185	BN	0	Stallfed	no	1	Cattle
		186	BN	0	Stallfed	no	1	Cattle
		187	BN	0	Stallfed	no	1	Cattle
		188	BN	0	Stallfed	no	1	Cattle
		189	BN	0	Stallfed	no	1	Cattle
		190	BN	0	Stallfed	no	1	Cattle
		191	BN	0	Stallfed	no	1	Cattle
		192	BN	0	Stallfed	no	5	Cattle
		193	BN	0	Stallfed	no	6	Cattle
		194	BN	0	Stallfed	no	3	Cattle
		195	BN	0	Stallfed	no	3	Cattle
		196	BN	0	Stallfed	no	3	Cattle
		197	BN	0	Stallfed	no	3	Cattle
		198	BN	0	Stallfed	no	3	Cattle
		199	BN	0	Stallfed	no	3	Cattle
		200	BN	0	Stallfed	no	2	Cattle
		201	CE	0	Stallfed	no	2	Cattle
		202	CE	0	Stallfed	no	2	Cattle
		203	CE	0	Stallfed	no	2	Cattle
		204	CE	0	Stallfed	no	4	Cattle
		205	CE	0	Stallfed	no	3	Cattle
		206	CE	0	Stallfed	no	2	Cattle
		207	CE	0	Stallfed	no	2	Cattle
		208	CE	0	Stallfed	no	3	Cattle
		209	CE	1	Stallfed	no	4	Cattle
		210	CE	0	Stallfed	no	5	Cattle
		211	CE	0	Stallfed	no	2	Cattle
		212	CE	0	Stallfed	no	2	Cattle
		213	CE	0	Stallfed	no	2	Cattle
		214	CE	0	Stallfed	no	2	Cattle
		215	CE	1	Stallfed	no	5	Cattle
		216	CE	0	Stallfed	no	3	Cattle
		217	CE	0	Stallfed	no	3	Cattle
		218	CE	1	Stallfed	no	6	Cattle
		219	CE	0	Stallfed	no	4	Cattle
		220	CE	0	Stallfed	no	6	Cattle
		221	CE	0	Stallfed	no	4	Cattle
		222	CE	0	Stallfed	no	2	Cattle
		223	CE	0	Stallfed	no	2	Cattle
		224	CE	0	Stallfed	no	2	Cattle
		225	CE	0	Stallfed	no	2	Cattle
		226	CE	0	Stallfed	no	5	Cattle
		227	CE	0	Stallfed	no	3	Cattle
		228	CE	0	Stallfed	no	3	Cattle
		229	CE	0	Stallfed	no	3	Cattle
		230	CE	0	Stallfed	no	3	Cattle
		231	CE	1	Stallfed	no	5	Cattle
		232	CE	0	Stallfed	no	2	Cattle
		233	CE	0	Stallfed	no	2	Cattle
		234	CE	1	Stallfed	no	6	Cattle
		235	CE	1	Stallfed	no	3	Cattle
		236	CE	0	Stallfed	no	2	Cattle
		237	CE	0	Stallfed	no	2	Cattle
		238	CE	0	Stallfed	no	6	Cattle
		239	CE	0	Stallfed	no	2	Cattle
		240	CE	0	Stallfed	no	3	Cattle
		241	CE	0	Stallfed	yes	3	Cattle
		242	CE	0	Stallfed	yes	2	Cattle
		243	CE	0	Stallfed	yes	2	Cattle
		244	CE	0	Stallfed	yes	2	Cattle
		245	CE	0	Stallfed	yes	2	Cattle
		246	CE	0	Stallfed	yes	2	Cattle
		247	CE	0	Stallfed	yes	2	Cattle
		248	CE	0	Stallfed	yes	5	Cattle
		249	CE	0	Stallfed	yes	4	Cattle
		250	CE	1	Stallfed	yes	4	Cattle
		251	CE	0	Stallfed	yes	2	Cattle
		252	CE	0	Stallfed	yes	2	Cattle
		253	CE	0	Stallfed	yes	2	Cattle
		254	CE	0	Stallfed	yes	2	Cattle
		255	CE	1	Stallfed	yes	1	Cattle
		256	CE	0	Stallfed	yes	1	Cattle
		257	CE	0	Stallfed	yes	1	Cattle
		258	CE	0	Stallfed	yes	3	Cattle
		259	CE	0	Stallfed	yes	3	Cattle
		260	CE	0	Stallfed	yes	3	Cattle
		261	CE	0	Stallfed	yes	3	Cattle
		262	CE	0	Stallfed	yes	2	Cattle
		263	CE	0	Stallfed	yes	2	Cattle
		264	CE	1	Stallfed	yes	5	Cattle
		265	CE	1	Stallfed	yes	6	Cattle
		266	CE	0	Stallfed	yes	3	Cattle
		267	CE	0	Stallfed	yes	5	Cattle
		268	CE	0	Stallfed	yes	6	Cattle
		269	CE	0	Stallfed	yes	2	Cattle
		270	CE	0	Stallfed	yes	2	Cattle
		271	CE	0	Stallfed	yes	2	Cattle
		272	CE	1	Stallfed	yes	5	Cattle
		273	CE	0	Stallfed	yes	6	Cattle
		274	CE	1	Stallfed	yes	6	Cattle
		275	CE	1	Stallfed	yes	5	Cattle
		276	CE	0	Stallfed	yes	5	Cattle
		277	CE	0	Stallfed	yes	1	Cattle
		278	CE	0	Stallfed	yes	1	Cattle
		279	CE	0	Stallfed	yes	1	Cattle
		280	CE	0	Stallfed	yes	1	Cattle
		281	CE	0	Stallfed	no	2	Cattle
		282	CE	1	Stallfed	no	4	Cattle
		283	CE	0	Stallfed	no	2	Cattle
		284	CE	0	Stallfed	no	2	Cattle
		285	CE	0	Stallfed	no	2	Cattle
		286	CE	0	Stallfed	no	2	Cattle
		287	CE	0	Stallfed	no	2	Cattle
		288	CE	0	Stallfed	no	3	Cattle
		289	CE	0	Stallfed	no	3	Cattle
		290	CE	0	Stallfed	no	3	Cattle
		291	CE	0	Stallfed	no	4	Cattle
		292	CE	0	Stallfed	no	4	Cattle
		293	CE	1	Stallfed	no	4	Cattle
		294	CE	0	Stallfed	no	2	Cattle
		295	CE	0	Stallfed	no	2	Cattle
		296	CE	0	Stallfed	no	1	Cattle
		297	CE	1	Stallfed	no	1	Cattle
		298	CE	0	Stallfed	no	1	Cattle
		299	CE	0	Stallfed	no	1	Cattle
		300	CE	1	Stallfed	no	1	Cattle
		301	CE	0	Stallfed	yes	3	Cattle
		302	CE	0	Stallfed	yes	3	Cattle
		303	CE	0	Stallfed	yes	4	Cattle
		304	CE	0	Stallfed	yes	4	Cattle
		305	CE	0	Stallfed	yes	5	Cattle
		306	CE	1	Stallfed	yes	2	Cattle
		307	CE	1	Stallfed	yes	5	Cattle
		308	CE	0	Stallfed	yes	2	Cattle
		309	CE	0	Stallfed	yes	2	Cattle
		310	CE	0	Stallfed	yes	6	Cattle
		311	CE	1	Stallfed	yes	6	Cattle
		312	CE	1	Stallfed	yes	6	Cattle
		313	SA	0	Stallfed	yes	4	Cattle
		314	SA	0	Stallfed	yes	4	Cattle
		315	SA	1	Stallfed	yes	5	Cattle
		316	SA	0	Stallfed	yes	2	Cattle
		317	SA	1	Stallfed	yes	2	Cattle
		318	SA	0	Stallfed	yes	2	Cattle
		319	SA	1	Stallfed	yes	5	Cattle
		320	SA	0	Stallfed	yes	3	Cattle
		321	SA	0	Stallfed	yes	5	Cattle
		322	SA	0	Stallfed	yes	5	Cattle
		323	SA	0	Stallfed	yes	5	Cattle
		324	SA	0	Stallfed	yes	5	Cattle
		325	SA	0	Stallfed	yes	3	Cattle
		326	SA	0	Stallfed	yes	3	Cattle
		327	SA	1	Stallfed	yes	4	Cattle
		328	SA	0	Stallfed	yes	4	Cattle
		329	SA	1	Stallfed	yes	4	Cattle
		330	SA	1	Stallfed	yes	4	Cattle
		331	SA	1	Stallfed	yes	4	Cattle
		332	SA	1	Stallfed	yes	5	Cattle
		333	SA	0	Stallfed	no	2	Cattle
		334	SA	0	Stallfed	no	2	Cattle
		335	SA	0	Stallfed	no	3	Cattle
		336	SA	0	Stallfed	no	3	Cattle
		337	SA	0	Stallfed	no	4	Cattle
		338	SA	0	Stallfed	no	4	Cattle
		339	SA	1	Stallfed	no	4	Cattle
		340	SA	1	Stallfed	no	4	Cattle
		341	SA	0	Stallfed	no	5	Cattle
		342	SA	0	Stallfed	no	5	Cattle
		343	SA	0	Stallfed	no	3	Cattle
		344	SA	0	Stallfed	no	3	Cattle
		345	SA	0	Stallfed	no	3	Cattle
		346	SA	0	Stallfed	no	3	Cattle
		347	SA	0	Stallfed	no	3	Cattle
		348	SA	0	Stallfed	no	4	Cattle
		349	SA	0	Stallfed	no	2	Cattle
		350	SA	0	Stallfed	no	2	Cattle
		351	SA	0	Stallfed	no	2	Cattle
		352	SA	0	Stallfed	no	4	Cattle
		353	SA	0	Stallfed	yes	1	Cattle
		354	SA	0	Stallfed	yes	1	Cattle
		355	SA	0	Stallfed	yes	1	Cattle
		356	SA	0	Stallfed	yes	1	Cattle
		357	SA	0	Stallfed	yes	1	Cattle
		358	SA	0	Stallfed	yes	1	Cattle
		359	SA	0	Stallfed	yes	1	Cattle
		360	SA	1	Stallfed	yes	1	Cattle
		361	SA	0	Stallfed	yes	1	Cattle
		362	SA	1	Stallfed	yes	1	Cattle
		363	SA	1	Stallfed	yes	5	Cattle
		364	SA	1	Stallfed	yes	5	Cattle
		365	SA	0	Stallfed	yes	5	Cattle
		366	SA	1	Stallfed	yes	3	Cattle
		367	SA	0	Stallfed	yes	3	Cattle
		368	SA	0	Stallfed	yes	3	Cattle
		369	SA	1	Stallfed	yes	2	Cattle
		370	SA	1	Stallfed	yes	6	Cattle
		371	SA	0	Stallfed	yes	2	Cattle
		372	SA	0	Stallfed	yes	6	Cattle
		373	SA	0	Partly grazed	no	2	Cattle
		374	SA	0	Partly grazed	no	2	Cattle
		375	SA	0	Partly grazed	no	2	Cattle
		376	SA	0	Partly grazed	no	2	Cattle
		377	SA	0	Partly grazed	no	2	Cattle
		378	SA	0	Partly grazed	no	2	Cattle
		379	SA	0	Partly grazed	no	3	Cattle
		380	SA	0	Partly grazed	no	5	Cattle
		381	SA	0	Partly grazed	no	2	Cattle
		382	SA	0	Partly grazed	no	3	Cattle
		383	SA	0	Partly grazed	no	3	Cattle
		384	SA	0	Partly grazed	no	3	Cattle
		385	SA	0	Partly grazed	no	2	Cattle
		386	SA	0	Partly grazed	no	5	Cattle
		387	SA	0	Partly grazed	no	4	Cattle
		388	SA	0	Partly grazed	no	3	Cattle
		389	SA	0	Partly grazed	no	6	Cattle
		390	SA	0	Partly grazed	no	5	Cattle
		391	SA	0	Partly grazed	no	1	Cattle
		392	SA	0	Partly grazed	no	1	Cattle
		393	SA	0	Partly grazed	no	3	Cattle
		394	SA	0	Partly grazed	no	3	Cattle
		395	SA	0	Partly grazed	no	3	Cattle
		396	SA	0	Partly grazed	no	3	Cattle
		397	SA	0	Partly grazed	no	2	Cattle
		398	SA	0	Partly grazed	no	2	Cattle
		399	SA	0	Partly grazed	no	2	Cattle
		400	SA	0	Partly grazed	no	2	Cattle
		401	SA	0	Partly grazed	no	2	Cattle
		402	SA	0	Partly grazed	no	2	Cattle
		403	SA	0	Partly grazed	no	4	Cattle
		404	SA	0	Partly grazed	no	4	Cattle
		405	SA	0	Partly grazed	no	5	Cattle
		406	SA	0	Partly grazed	no	6	Cattle
		407	SA	0	Partly grazed	no	5	Cattle
		408	SA	0	Partly grazed	no	6	Cattle
		409	SA	0	Partly grazed	no	7	Cattle
		410	SA	0	Partly grazed	no	7	Cattle
		411	SA	0	Partly grazed	no	4	Cattle
		412	SA	0	Partly grazed	no	4	Cattle
		413	CE	0	Stallfed	yes	2	Buffalo
		414	CE	0	Stallfed	yes	2	Buffalo
		415	CE	0	Stallfed	yes	1	Buffalo
		416	CE	0	Stallfed	yes	1	Buffalo
		417	CE	0	Stallfed	yes	1	Buffalo
		418	CE	0	Stallfed	yes	2	Buffalo
		419	CE	0	Stallfed	yes	2	Buffalo
		420	CE	0	Stallfed	yes	1	Buffalo
		421	CE	0	Stallfed	yes	1	Buffalo
		422	CE	0	Stallfed	yes	1	Buffalo
		423	CE	0	Stallfed	yes	2	Buffalo
		424	CE	0	Stallfed	yes	2	Buffalo
		425	CE	0	Stallfed	yes	2	Buffalo
		426	CE	0	Stallfed	yes	2	Buffalo
		427	CE	0	Stallfed	yes	2	Buffalo
		428	CE	0	Stallfed	yes	1	Buffalo
		429	CE	0	Stallfed	yes	1	Buffalo
		430	CE	0	Stallfed	yes	2	Buffalo
		431	CE	0	Stallfed	yes	2	Buffalo
		432	CE	0	Stallfed	yes	3	Buffalo
		433	CE	0	Stallfed	yes	2	Buffalo
		434	CE	0	Stallfed	yes	2	Buffalo
		435	CE	0	Stallfed	yes	2	Buffalo
		436	CE	0	Stallfed	yes	2	Buffalo
		437	CE	0	Stallfed	yes	2	Buffalo
		438	CE	0	Stallfed	no	2	Buffalo
		439	CE	0	Stallfed	no	1	Buffalo
		440	CE	0	Stallfed	no	1	Buffalo
		441	CE	0	Stallfed	yes	2	Buffalo
		442	CE	0	Stallfed	yes	2	Buffalo
		443	CE	0	Stallfed	yes	1	Buffalo
		444	CE	0	Stallfed	yes	1	Buffalo
		445	CE	0	Stallfed	yes	1	Buffalo
		446	CE	0	Stallfed	yes	2	Buffalo
		447	CE	0	Stallfed	yes	2	Buffalo
		448	CE	0	Stallfed	yes	1	Buffalo
		449	CE	0	Stallfed	yes	1	Buffalo
		450	CE	0	Stallfed	yes	1	Buffalo
		451	CE	0	Stallfed	yes	2	Buffalo
		452	CE	0	Stallfed	yes	2	Buffalo
		453	CE	0	Stallfed	yes	2	Buffalo
		454	CE	0	Stallfed	yes	2	Buffalo
		455	CE	0	Stallfed	yes	2	Buffalo
		456	CE	0	Stallfed	yes	1	Buffalo
		457	CE	0	Stallfed	yes	1	Buffalo
		458	CE	0	Stallfed	yes	2	Buffalo
		459	CE	0	Stallfed	yes	2	Buffalo
		460	CE	1	Stallfed	yes	3	Buffalo
		461	CE	0	Stallfed	yes	2	Buffalo
		462	CE	0	Stallfed	yes	2	Buffalo
		463	CE	0	Stallfed	yes	2	Buffalo
		464	CE	0	Stallfed	yes	2	Buffalo
		465	CE	0	Stallfed	yes	2	Buffalo
		466	CE	0	Stallfed	no	2	Buffalo
		467	CE	0	Stallfed	no	1	Buffalo
		468	CE	0	Stallfed	no	1	Buffalo
		469	SA	0	Stallfed	no	4	Buffalo
		470	SA	1	Stallfed	no	12	Buffalo
		471	SA	1	Stallfed	no	9	Buffalo
		472	SA	1	Stallfed	no	8	Buffalo
		473	SA	0	Stallfed	no	5	Buffalo
		474	SA	0	Stallfed	no	5	Buffalo
		475	SA	0	Stallfed	no	4	Buffalo
		476	SA	0	Stallfed	no	11	Buffalo
		477	SA	0	Stallfed	no	7	Buffalo
		478	SA	0	Stallfed	no	5	Buffalo
		479	SA	0	Stallfed	no	5	Buffalo
		480	SA	0	Stallfed	no	6	Buffalo
		481	SA	0	Stallfed	no	6	Buffalo
		482	SA	0	Stallfed	no	11	Buffalo
		483	SA	0	Stallfed	no	5	Buffalo
		484	SA	0	Stallfed	no	6	Buffalo
		485	SA	0	Stallfed	no	13	Buffalo
		486	SA	0	Stallfed	no	11	Buffalo
		487	SA	0	Stallfed	no	5	Buffalo
		488	SA	0	Stallfed	no	14	Buffalo
		489	SA	0	Stallfed	no	5	Buffalo
		490	SA	0	Stallfed	no	6	Buffalo
		491	SA	0	Stallfed	no	4	Buffalo
		492	SA	0	Stallfed	no	5	Buffalo
		493	SA	1	Stallfed	no	5	Buffalo
		494	SA	0	Stallfed	yes	11	Buffalo
		495	SA	0	Stallfed	yes	15	Buffalo
		496	SA	0	Stallfed	yes	14	Buffalo
		497	SA	0	Stallfed	yes	9	Buffalo
		498	SA	0	Stallfed	yes	8	Buffalo
		499	SA	0	Stallfed	yes	6	Buffalo
		500	SA	0	Stallfed	yes	4	Buffalo
		501	SA	0	Stallfed	yes	10	Buffalo
		502	SA	0	Stallfed	yes	9	Buffalo
		503	SA	0	Stallfed	yes	13	Buffalo
		504	SA	0	Stallfed	yes	13	Buffalo
		505	SA	0	Stallfed	yes	16	Buffalo
		506	SA	0	Stallfed	yes	9	Buffalo
		507	SA	0	Stallfed	yes	17	Buffalo
		508	SA	0	Stallfed	yes	12	Buffalo
		509	SA	0	Stallfed	yes	9	Buffalo
		510	SA	0	Stallfed	yes	10	Buffalo
		511	SA	0	Stallfed	yes	14	Buffalo
		512	SA	0	Stallfed	yes	14	Buffalo
		513	SA	0	Stallfed	yes	5	Buffalo
		514	SA	0	Stallfed	yes	7	Buffalo
		515	SA	0	Stallfed	yes	14	Buffalo
		516	SA	0	Stallfed	yes	5	Buffalo
		517	SA	0	Stallfed	yes	10	Buffalo
		518	SA	0	Stallfed	yes	12	Buffalo
		519	SA	0	Stallfed	yes	16	Buffalo
		520	SA	0	Stallfed	yes	10	Buffalo
		521	SA	1	Stallfed	yes	16	Buffalo
		522	SA	0	Stallfed	yes	10	Buffalo
		523	SA	0	Stallfed	yes	16	Buffalo
		524	SA	0	Stallfed	yes	8	Buffalo
		525	SA	0	Stallfed	yes	8	Buffalo
		526	SA	0	Stallfed	yes	9	Buffalo
		527	SA	0	Stallfed	yes	13	Buffalo
		528	SA	1	Stallfed	yes	15	Buffalo
		529	SA	0	Stallfed	yes	8	Buffalo
		530	SA	0	Stallfed	yes	7	Buffalo
		531	SA	0	Stallfed	yes	5	Buffalo
		532	SA	0	Stallfed	yes	10	Buffalo
		533	SA	0	Stallfed	yes	4	Buffalo
		534	SA	0	Stallfed	yes	8	Buffalo
		535	SA	0	Stallfed	yes	4	Buffalo
		536	SA	0	Stallfed	yes	5	Buffalo
		537	SA	0	Stallfed	yes	9	Buffalo
		538	SA	0	Stallfed	yes	16	Buffalo
		539	SA	0	Stallfed	yes	15	Buffalo
		540	SA	0	Stallfed	yes	4	Buffalo
		541	SA	0	Stallfed	yes	5	Buffalo
		542	SA	0	Stallfed	yes	8	Buffalo
		543	SA	0	Stallfed	yes	12	Buffalo
		544	SA	0	Stallfed	yes	9	Buffalo
		545	SA	0	Stallfed	yes	5	Buffalo
		546	SA	0	Stallfed	yes	4	Buffalo
		547	SA	0	Stallfed	yes	6	Buffalo
		548	SA	0	Stallfed	yes	15	Buffalo
		549	SA	0	Stallfed	yes	4	Buffalo
		550	SA	0	Stallfed	yes	2	Buffalo
		551	SA	0	Stallfed	yes	1	Buffalo
		552	SA	0	Stallfed	yes	2	Buffalo
		553	SA	0	Stallfed	yes	2	Buffalo
		554	SA	0	Stallfed	yes	5	Buffalo
		555	SA	0	Stallfed	yes	7	Buffalo
		556	SA	0	Stallfed	yes	6	Buffalo
		557	SA	0	Stallfed	no	9	Buffalo
		558	SA	0	Stallfed	no	12	Buffalo
		559	SA	0	Stallfed	no	7	Buffalo
		560	SA	0	Stallfed	no	8	Buffalo
		561	SA	0	Stallfed	no	1	Buffalo
		562	SA	0	Stallfed	no	9	Buffalo
		563	SA	0	Stallfed	no	4	Buffalo
		564	SA	0	Stallfed	no	9	Buffalo
		565	SA	0	Stallfed	no	5	Buffalo
		566	SA	0	Stallfed	no	9	Buffalo
		567	SA	0	Stallfed	no	6	Buffalo
		568	SA	0	Stallfed	no	1	Buffalo
		569	SA	0	Stallfed	no	14	Buffalo
		570	SA	0	Stallfed	no	11	Buffalo
		571	SA	0	Stallfed	no	1	Buffalo
		572	SA	1	Stallfed	yes	8	Buffalo
		573	SA	0	Stallfed	no	6	Buffalo
		574	SA	0	Stallfed	no	7	Buffalo
		575	SA	0	Stallfed	no	1	Buffalo
		576	SA	0	Stallfed	no	5	Buffalo
		577	SA	0	Stallfed	yes	4	Buffalo
		578	SA	0	Stallfed	yes	15	Buffalo
		579	SA	0	Stallfed	yes	6	Buffalo
		580	SA	0	Stallfed	yes	11	Buffalo
		581	SA	0	Stallfed	yes	10	Buffalo
		582	SA	0	Stallfed	yes	8	Buffalo
		583	SA	0	Stallfed	yes	7	Buffalo
		584	SA	0	Stallfed	yes	6	Buffalo
		585	SA	1	Stallfed	yes	9	Buffalo
		586	SA	0	Stallfed	yes	4	Buffalo
		587	SA	0	Stallfed	yes	4	Buffalo
		588	SA	0	Stallfed	yes	6	Buffalo
		589	SA	0	Stallfed	yes	5	Buffalo
		590	SA	0	Stallfed	yes	9	Buffalo
		591	SA	0	Stallfed	yes	5	Buffalo
		592	SA	0	Stallfed	yes	5	Buffalo
		593	CE	0	Stallfed	yes	5	Buffalo
		594	CE	0	Stallfed	yes	5	Buffalo
		595	CE	0	Stallfed	yes	2	Buffalo
		596	CE	0	Stallfed	yes	7	Buffalo
		597	CE	0	Stallfed	yes	12	Buffalo
		598	CE	0	Stallfed	yes	4	Buffalo
		599	CE	0	Stallfed	yes	5	Buffalo
		600	CE	0	Stallfed	yes	5	Buffalo
		601	CE	0	Stallfed	no	2	Buffalo
		602	CE	1	Stallfed	yes	1	Buffalo
		603	SA	0	Stallfed	yes	5	Buffalo
		604	SA	0	Stallfed	yes	8	Buffalo
		605	SA	0	Stallfed	yes	3	Buffalo
		606	CE	1	Stallfed	yes	1	Buffalo
		607	SA	1	Stallfed	yes	2	Buffalo
		608	SA	0	Stallfed	no	3	Buffalo
		609	SA	0	Stallfed	no	3	Buffalo
		610	CE	0	Stallfed	yes	1	Buffalo
		611	CE	0	Stallfed	yes	1	Buffalo
		612	SA	0	Stallfed	yes	5	Buffalo
		613	SA	1	Stallfed	yes	14	Buffalo
		614	CE	0	Stallfed	yes	12	Buffalo
		615	CE	0	Stallfed	yes	7	Buffalo
		616	CE	0	Stallfed	yes	5	Buffalo
		617	CE	0	Stallfed	yes	5	Buffalo
		618	CE	0	Stallfed	yes	3	Buffalo
		619	CE	0	Stallfed	yes	3	Buffalo
		620	CE	0	Stallfed	yes	5	Buffalo
		621	SA	1	Stallfed	yes	5	Buffalo
		622	CE	0	Stallfed	yes	5	Buffalo
		623	CE	0	Stallfed	yes	1	Buffalo
		624	CE	0	Stallfed	yes	5	Buffalo
		625	CE	0	Stallfed	yes	5	Buffalo
		626	CE	0	Stallfed	yes	5	Buffalo
