# Supplementary material for: Serological Evidence of Q Fever among Dairy Cattle and Buffalo Populations in the Campania Region, Italy
Source: Pathogens. 2022 Aug 10;11(8):901. doi: 10.3390/pathogens11080901 (PMC9413252; doi:10.3390/pathogens11080901)
Supplement: Supplementary file 1 [file pathogens-11-00901-s001.zip › Non significant results for logistic regression.xlsx]

## Sheet: Sheet1
				Suppl. Mat 2: Table S2. Logistic regression model for the association of potential risk factors with Q fever seropositivity (results on non-significant and significant factors)
				Coefficients
														Wald Test
						Estimate		Standard Error		Odds Ratio		z		Wald Statistic		df		p
				Age		0.255		0.055		1291		4640		21526		1		< .001
				Species (Cattle)		1371		0.655		3.95		2095		4388		1		0.036
				Coexistence with other ruminants (yes)		-0.414		0.650		0.661		-0.638		0.407		1		0.524
